# Supplementary material for: Characterization of species-specific genes regulated by E2-2 in human plasmacytoid dendritic cells
Source: Sci Rep. 2015 Jul 17;5:10752. doi: 10.1038/srep10752 (PMC4505321; doi:10.1038/srep10752)
Supplement: Supplementary Table S1 [file srep10752-s2.xls]

## Sheet: ChIP-on-chip
	Primary.Annotation	Probe.ID	Chromosome	Start.Location	Xbar.E2.2	p.Xbar..E2.2	Xbar.ctrl	p.Xbar..ctrl	E2.2.P.ratio
33	CDT1	A_17_P10179793	chr16	87394076	9.4017	0.0021	-3.6231	0.923	439.5
153	PTEN	A_17_P07375527	chr10	89610871	9.2267	0.0025	-5.0068	0.9778	391.1
32	CDT1	A_17_P10179791	chr16	87393954	9.2823	0.0023	-2.3575	0.8133	353.6
41	CIITA	A_17_P09925357	chr16	10878334	8.9365	0.0032	-5.8438	0.991	309.7
144	PACSIN1	A_17_P04655703	chr6	34542659	9.4575	0.0029	-4.1893	0.8577	295.8
36	CFP	A_17_P17339501	chrX	47373149	9.201	0.0025	-1.5291	0.7053	282.1
35	CFP	A_17_P11739216	chrX	47373049	9.1707	0.0026	-1.4916	0.6998	269.2
107	LTK	A_17_P09611372	chr15	39593408	8.9089	0.0033	-2.573	0.8368	253.6
112	LTK	A_17_P16782461	chr15	39593588	8.6939	0.004	-4.5701	0.9661	241.5
11	AMPD3	A_17_P07635713	chr11	10434849	9.6408	0.0017	0.3598	0.3976	233.9
45	CIITA	A_17_P16850962	chr16	10878480	8.5941	0.0043	-7.1133	0.9981	232.1
151	PSAT1	A_17_P06758214	chr9	80101228	9.1566	0.0037	-3.5879	0.8113	219.3
42	CIITA	A_17_P09925359	chr16	10878586	8.5244	0.0046	-5.8898	0.9915	215.5
129	MYBPH	A_17_P15164346	chr1	201409377	8.9642	0.0043	-4.9065	0.9021	209.8
24	CCR7	A_17_P10319457	chr17	35974388	9.0837	0.0028	-0.7538	0.5838	208.5
43	CIITA	A_17_P09925361	chr16	10878787	8.5008	0.0047	-4.6914	0.9698	206.3
131	MYO1G	A_17_P05459620	chr7	44988872	8.9491	0.0044	-4.4533	0.8755	199
64	FILIP1L	A_17_P02445651	chr3	101080949	8.8829	0.0046	-5.1592	0.9151	198.9
164	RORA	A_17_P09694809	chr15	58669887	8.8805	0.0034	-1.3137	0.6731	198
161	RGS7	A_17_P00905012	chr1	239587967	8.8801	0.0046	-4.9462	0.9043	196.6
172	SCARB2	A_17_P03193686	chr4	77352379	8.7893	0.005	-5.5707	0.9333	186.7
8	AMPD3	A_17_P07635705	chr11	10434147	9.4938	0.0019	0.6274	0.3546	186.6
10	AMPD3	A_17_P07635711	chr11	10434641	9.6144	0.0017	0.8842	0.3151	185.4
139	NFKBIZ	A_17_P02454370	chr3	103052186	8.8538	0.0047	-4.3163	0.8665	184.4
27	CD300A	A_17_P10462133	chr17	69975403	8.3351	0.0054	-5.7613	0.9901	183.4
180	SLC43A3	A_17_P16454066	chr11	56949062	9.3056	0.0023	0.2485	0.4159	180.8
105	LILRA4	A_17_P10999938	chr19	59543304	8.7285	0.0039	-1.4735	0.6971	178.7
108	LTK	A_17_P09611374	chr15	39593687	8.2698	0.0057	-6.3939	0.9953	174.6
165	RRBP1	A_17_P11092771	chr20	17608819	8.3346	0.0054	-3.9143	0.9393	173.9
162	RGS7	A_17_P00905014	chr1	239588129	8.6951	0.0054	-5.3877	0.9256	171.4
80	IFIH1	A_17_P01627616	chr2	162883856	8.621	0.0057	-6.9068	0.9724	170.6
81	IFIH1	A_17_P01627618	chr2	162883992	8.6399	0.0056	-6.0524	0.9507	169.8
55	ENC1	A_17_P04019887	chr5	73970144	8.5936	0.0058	-6.9014	0.9723	167.6
56	ENC1	A_17_P04019889	chr5	73970308	8.6369	0.0056	-5.167	0.9155	163.5
6	ADRB2	A_17_P04361157	chr5	148187494	8.6239	0.0057	-5.4946	0.9302	163.2
122	MND1	A_17_P03537615	chr4	154486741	8.5721	0.0059	-6.491	0.9631	163.2
102	KCNJ4	A_17_P11501090	chr22	37180470	8.5265	0.0046	-1.756	0.7375	160.3
54	E2F2	A_17_P00091531	chr1	23727833	9.0075	0.0042	-2.0952	0.6617	157.5
66	GZMB	A_17_P16687029	chr14	24171075	8.7645	0.0037	-0.7173	0.5778	156.2
99	ITGB2	A_17_P17242806	chr21	45155321	8.5707	0.0044	-1.2792	0.6678	151.8
62	FCRLA	A_17_P00550397	chr1	159943518	8.4857	0.0063	-6.0403	0.9503	150.8
71	HIST2H2BE	A_17_P00501642	chr1	148123405	8.5105	0.0062	-5.3489	0.9239	149
143	PACSIN1	A_17_P04655702	chr6	34542539	8.6219	0.0057	-3.9285	0.8386	147.1
95	ITGB2	A_17_P11414146	chr21	45155120	8.8973	0.0033	-0.1564	0.4836	146.5
25	CD1E	A_17_P00536266	chr1	156590550	8.5021	0.0063	-5.0498	0.9096	144.4
113	LY86	A_17_P04531207	chr6	6529160	8.4801	0.0064	-4.9863	0.9064	141.6
166	RRBP1	A_17_P11092772	chr20	17608925	8.4663	0.0048	-1.3529	0.6791	141.5
123	MYBPH	A_17_P00736262	chr1	201409267	8.4428	0.0066	-5.2276	0.9183	139.1
154	PTEN	A_17_P07375528	chr10	89611052	8.0324	0.007	-4.2262	0.9536	136.2
111	LTK	A_17_P16782458	chr15	39593245	8.5835	0.0044	-0.842	0.5983	136
142	OCA2	A_17_P09556890	chr15	26017004	8.1375	0.0064	-2.8905	0.8677	135.6
85	IL18BP	A_17_P07867148	chr11	71390886	8.3683	0.0053	-1.6115	0.7172	135.3
21	CCND3	A_17_P04690244	chr6	42020669	8.395	0.0068	-5.0838	0.9114	134
61	FCRLA	A_17_P00550394	chr1	159943249	8.3067	0.0073	-7.1074	0.9762	133.7
72	HIST2H2BE	A_17_P00501645	chr1	148123957	8.8786	0.0046	-1.6157	0.6055	131.6
44	CIITA	A_17_P09925363	chr16	10878944	8.0485	0.0069	-3.2763	0.8995	130.4
78	HNRPLL	A_17_P01114430	chr2	38688570	8.3157	0.0072	-5.5223	0.9313	129.3
82	IFIH1	A_17_P01627620	chr2	162884149	8.3383	0.0071	-5.1118	0.9128	128.6
92	ITGAX	A_17_P09986342	chr16	31271104	8.258	0.0058	-1.737	0.7349	126.7
34	CDT1	A_17_P10179795	chr16	87394239	7.9588	0.0074	-3.5653	0.9194	124.2
184	SPECC1	A_17_P10264141	chr17	20159961	8.1576	0.0063	-2.0854	0.7808	123.9
70	HIST2H2BE	A_17_P00501640	chr1	148123269	8.2228	0.0078	-6.58	0.9653	123.8
150	PSAT1	A_17_P06758213	chr9	80101014	8.6173	0.0057	-2.4863	0.7051	123.7
87	INSM1	A_17_P11104463	chr20	20291723	8.5429	0.0045	-0.5884	0.5563	123.6
17	BCL11A	A_17_P01220216	chr2	60635961	9.3291	0.0032	0.1026	0.3943	123.2
101	ITGB7	A_17_P08358291	chr12	51889574	8.0716	0.0067	-2.4235	0.8207	122.5
104	LILRA4	A_17_P10999937	chr19	59543196	8.593	0.0043	-0.4005	0.5248	122
39	CHAC1	A_17_P09609539	chr15	39033515	8.0636	0.0068	-2.4866	0.8276	121.7
121	MND1	A_17_P03537614	chr4	154486634	8.9133	0.0045	-1.0701	0.5388	119.7
116	LYZ	A_17_P08429855	chr12	68028790	7.8492	0.0081	-4.5813	0.9665	119.3
187	TCL1B	A_17_P09490778	chr14	95220272	7.8015	0.0084	-5.6471	0.9888	117.7
31	CDT1	A_17_P10179790	chr16	87393848	8.2847	0.0056	-1.1857	0.6533	116.7
114	LY86	A_17_P04531209	chr6	6529935	8.1855	0.008	-5.5844	0.9339	116.7
91	ITGAX	A_17_P09986341	chr16	31270980	7.9647	0.0074	-2.7289	0.8525	115.2
20	C20orf26	A_17_P11103061	chr20	19980872	8.0602	0.0068	-2.0983	0.7825	115.1
179	SLC43A3	A_17_P16454065	chr11	56948967	8.1665	0.0062	-1.5004	0.7011	113.1
145	PACSIN1	A_17_P04655704	chr6	34542797	8.5794	0.0059	-2.119	0.6644	112.6
90	INSM1	A_17_P17178323	chr20	20292506	8.3229	0.0055	-0.9492	0.6157	111.9
19	BTRC	A_17_P07433280	chr10	103103589	8.2055	0.006	-1.3001	0.671	111.8
138	NEDD9	A_17_P04553566	chr6	11341419	8.257	0.0076	-3.5776	0.8104	106.6
73	HIST2H2BE	A_17_P00501646	chr1	148124169	8.3718	0.0069	-2.7288	0.7306	105.9
177	SLC43A3	A_17_P07813349	chr11	56949338	9.2524	0.0024	1.3115	0.2539	105.8
126	MYBPH	A_17_P00736277	chr1	201411731	9.4376	0.0029	0.9222	0.3002	103.5
158	RCAN1	A_17_P11364737	chr21	34912251	8.2081	0.006	-0.9661	0.6185	103.1
127	MYBPH	A_17_P00736278	chr1	201411847	9.0963	0.0039	0.0417	0.4016	103
147	PHLDB2	A_17_P02498994	chr3	113084362	8.2244	0.0078	-3.3601	0.7915	101.5
83	IFIH1	A_17_P01627622	chr2	162884323	8.0697	0.0088	-4.7306	0.8923	101.4
174	SLC12A6	A_17_P09576502	chr15	32416098	8.5198	0.0046	-0.0241	0.4613	100.3
26	CD244	A_17_P00547661	chr1	159099575	8.0014	0.0092	-5.0682	0.9106	99
12	AMPD3	A_17_P07635714	chr11	10434958	7.65	0.0095	-3.7998	0.9333	98.2
14	ATF3	A_17_P00779291	chr1	210852441	7.9638	0.0095	-5.4434	0.928	97.7
13	ASB2	A_17_P09482809	chr14	93492331	7.6374	0.0096	-3.5361	0.9176	95.6
75	HIST2H2BE	A_17_P15126932	chr1	148124063	8.6956	0.0054	-0.8125	0.5068	93.9
160	RCBTB2	A_17_P08836981	chr13	48004366	8.2286	0.0059	-0.546	0.5492	93.1
148	PHLDB2	A_17_P02498996	chr3	113084501	8.1029	0.0085	-3.3518	0.7907	93
76	HNRPLL	A_17_P01114401	chr2	38684008	8.519	0.0062	-1.3539	0.5738	92.5
130	MYLK	A_17_P02554636	chr3	125084627	8.0363	0.009	-3.8309	0.8311	92.3
51	DFNA5	A_17_P05365565	chr7	24762554	7.915	0.0098	-4.6239	0.886	90.4
96	ITGB2	A_17_P11414147	chr21	45155799	8.5313	0.0046	0.2497	0.4157	90.4
155	PTEN	A_17_P07375529	chr10	89611152	7.7502	0.0088	-2.1627	0.7904	89.8
189	TNFRSF19	A_17_P08721739	chr13	23050275	7.8642	0.008	-1.6188	0.7183	89.8
77	HNRPLL	A_17_P01114402	chr2	38684130	7.9472	0.0096	-4.1738	0.8566	89.2
149	PSAT1	A_17_P06758212	chr9	80100908	8.039	0.009	-3.4145	0.7963	88.5
68	HIST1H2BK	A_17_P04627638	chr6	27221893	8.2516	0.0076	-2.1268	0.6653	87.5
23	CCR7	A_17_P10319455	chr17	35974252	8.0668	0.0068	-0.8025	0.5918	87
141	OCA2	A_17_P09556889	chr15	26016903	7.6856	0.0092	-2.0768	0.7798	84.8
103	LILRA4	A_17_P10999935	chr19	59542985	8.2144	0.006	-0.2889	0.506	84.3
182	SLC7A1	A_17_P16622556	chr13	29068074	8.2554	0.0058	-0.0955	0.4733	81.6
193	TP53I3	A_17_P01049666	chr2	24153806	8.1076	0.0085	-2.1861	0.672	79.1
100	ITGB5	A_17_P02560101	chr3	126092325	7.995	0.0093	-2.7538	0.7332	78.8
140	NFKBIZ	A_17_P02454371	chr3	103052301	8.0012	0.0092	-2.5486	0.7118	77.4
52	DUSP10	A_17_P00824720	chr1	219982479	7.967	0.0095	-2.6856	0.7262	76.4
128	MYBPH	A_17_P00736281	chr1	201412068	8.6632	0.0055	-0.0534	0.4131	75.1
7	AMPD3	A_17_P07635704	chr11	10434029	8.9219	0.0032	1.4288	0.2383	74.5
38	CHAC1	A_17_P09609538	chr15	39033394	7.8987	0.0078	-0.7212	0.5784	74.2
175	SLC25A45	A_17_P07843008	chr11	64906077	8.0878	0.0067	-0.1645	0.485	72.4
63	FCRLA	A_17_P00550398	chr1	159943624	8.1793	0.0081	-1.3711	0.5759	71.1
18	BCL11A	A_17_P01220218	chr2	60636150	8.3579	0.007	-0.6168	0.4825	68.9
181	SLC43A3	A_17_P16454067	chr11	56949228	9.2316	0.0025	1.9873	0.1715	68.6
115	LY86	A_17_P04531233	chr6	6533683	8.8353	0.0048	0.7307	0.3213	66.9
157	RASGEF1B	A_17_P03218035	chr4	82612417	8.4403	0.0066	-0.2871	0.4417	66.9
98	ITGB2	A_17_P17242803	chr21	45155020	8.3953	0.0051	0.7246	0.3395	66.6
191	TNS1	A_17_P15382948	chr2	218475151	8.8103	0.0049	0.7221	0.3223	65.8
118	MAP1B	A_17_P04006949	chr5	71439649	8.0744	0.0087	-1.3213	0.5698	65.5
16	BCL11A	A_17_P01220214	chr2	60635682	8.5238	0.0062	0.0436	0.4014	64.7
49	DFFB	A_17_P00012278	chr1	3764012	9.0937	0.0039	1.4014	0.2504	64.2
4	ACP5	A_17_P17108973	chr19	11550380	8.4804	0.0048	0.9502	0.3052	63.6
67	HIST1H2BK	A_17_P04627604	chr6	27215766	8.054	0.0089	-1.2036	0.5553	62.4
188	TNFRSF19	A_17_P08721738	chr13	23050161	8.2316	0.0059	0.6071	0.3579	60.7
171	SARS	A_17_P15097844	chr1	109559496	8.1576	0.0082	-0.7164	0.4949	60.4
94	ITGB2	A_17_P11414143	chr21	45154771	8.4748	0.0048	1.0913	0.2846	59.3
136	NEDD9	A_17_P04553562	chr6	11340808	8.4765	0.0064	0.254	0.3762	58.8
22	CCPG1	A_17_P09671758	chr15	53487428	8.5802	0.0044	1.2878	0.2571	58.4
190	TNS1	A_17_P01895017	chr2	218475890	7.9985	0.0092	-0.9611	0.5253	57.1
50	DFNA5	A_17_P05365564	chr7	24762321	8.4692	0.0064	0.3919	0.36	56.3
40	CHAC1	A_17_P09609540	chr15	39033658	8.3403	0.0054	1.0018	0.2976	55.1
74	HIST2H2BE	A_17_P00501647	chr1	148124279	7.9052	0.0099	-1.1221	0.5453	55.1
185	SPTBN1	A_17_P01190043	chr2	54633997	8.6257	0.0057	0.8165	0.3118	54.7
186	SPTBN1	A_17_P01190044	chr2	54634147	8.4423	0.0066	0.3861	0.3607	54.7
37	CHAC1	A_17_P09609537	chr15	39033273	7.7995	0.0084	0.1018	0.4402	52.4
30	CDT1	A_17_P10179789	chr16	87393737	8.043	0.0069	0.6024	0.3586	52
84	IGLL1	A_17_P11443482	chr22	22253044	8.0112	0.0071	0.5813	0.3619	51
60	FCRL4	A_17_P00533296	chr1	155832185	8.9794	0.0043	1.7908	0.2134	49.6
79	IER5	A_17_P00636682	chr1	179324471	8.0256	0.009	-0.3232	0.4461	49.6
178	SLC43A3	A_17_P07813351	chr11	56949512	7.6563	0.0094	-0.0208	0.4608	49
28	CDKN1A	A_17_P04665000	chr6	36754659	8.0479	0.0089	-0.2118	0.4324	48.6
159	RCAN1	A_17_P11364738	chr21	34912350	9.2562	0.0024	2.5622	0.1167	48.6
110	LTK	A_17_P16782457	chr15	39593142	7.6668	0.0094	0.0634	0.4466	47.5
125	MYBPH	A_17_P00736275	chr1	201411569	9.1039	0.0039	2.1712	0.1805	46.3
173	SESN2	A_17_P15043108	chr1	28457624	8.387	0.0069	0.7912	0.3146	45.6
135	NCF4	A_17_P17280690	chr22	35586902	8.9753	0.0031	2.3443	0.1358	43.8
15	AXL	A_17_P10963894	chr19	46459251	8.4448	0.0049	1.6335	0.2123	43.3
109	LTK	A_17_P16782452	chr15	39592422	8.8925	0.0033	2.3015	0.1398	42.4
97	ITGB2	A_17_P11414149	chr21	45155950	7.8497	0.0081	0.8809	0.3156	39
93	ITGB2	A_17_P11414142	chr21	45154659	7.6612	0.0094	0.6573	0.3499	37.2
58	EPSTI1	A_17_P08811379	chr13	42464723	7.9603	0.0074	1.2419	0.2634	35.6
119	MND1	A_17_P03537611	chr4	154486311	8.8292	0.0048	2.4982	0.155	32.3
86	INHBE	A_17_P08377534	chr12	56134898	7.8884	0.0078	1.3898	0.2434	31.2
5	ACP5	A_17_P17108975	chr19	11550700	8.382	0.0052	2.1511	0.1545	29.7
88	INSM1	A_17_P11104465	chr20	20292619	7.9887	0.0072	1.63	0.2127	29.5
1	ABCA1	A_17_P06870163	chr9	106730486	8.053	0.0089	1.3468	0.2558	28.7
124	MYBPH	A_17_P00736274	chr1	201411369	8.1919	0.008	1.6668	0.2248	28.1
117	MAP1B	A_17_P04006947	chr5	71439478	8.1279	0.0084	1.553	0.2356	28
137	NEDD9	A_17_P04553563	chr6	11341007	8.0995	0.0086	1.6712	0.2244	26.1
69	HIST1H2BK	A_17_P04627639	chr6	27222025	7.9988	0.0092	1.5647	0.2345	25.5
59	FCRL4	A_17_P00533294	chr1	155831993	9.2011	0.0036	3.5342	0.0904	25.1
9	AMPD3	A_17_P07635706	chr11	10434270	9.4733	0.002	3.6626	0.0488	24.4
57	EPSTI1	A_17_P08811377	chr13	42464556	7.6092	0.0098	1.5174	0.2268	23.1
163	RND3	A_17_P01571777	chr2	151050136	7.9793	0.0094	1.7951	0.213	22.7
134	NCF4	A_17_P11494945	chr22	35588376	7.7538	0.0087	1.8148	0.1907	21.9
3	ACP5	A_17_P10884797	chr19	11550883	7.9868	0.0072	2.1321	0.1564	21.7
2	ACP5	A_17_P10884796	chr19	11550491	8.4271	0.005	2.6784	0.1074	21.5
48	DERL3	A_17_P17267415	chr22	22511247	7.6486	0.0095	1.7138	0.2026	21.3
53	DUSP4	A_17_P06037832	chr8	29263096	7.91	0.0099	1.8264	0.2102	21.2
167	RRBP1	A_17_P11092780	chr20	17611379	8.0683	0.0068	2.254	0.1443	21.2
46	COTL1	A_17_P16920435	chr16	83208752	7.7209	0.009	1.842	0.1876	20.8
106	LTK	A_17_P09611368	chr15	39592126	7.7405	0.0088	1.926	0.1782	20.3
176	SLC2A6	A_17_P06994485	chr9	135332996	9.0074	0.0042	3.6532	0.0845	20.1
65	GZMB	A_17_P09172663	chr14	24171247	8.6081	0.0043	3.0059	0.0839	19.5
89	INSM1	A_17_P11104466	chr20	20292891	7.9204	0.0076	2.2198	0.1476	19.4
156	RASA1	A_17_P04077296	chr5	86600096	7.9749	0.0094	2.1957	0.1785	19
169	SARS	A_17_P00447890	chr1	109559279	8.788	0.005	3.5483	0.0897	17.9
194	TSPAN32	A_17_P07602344	chr11	2281428	7.7993	0.0084	2.2637	0.1434	17.1
47	DERL3	A_17_P11444341	chr22	22510747	7.7632	0.0087	2.22	0.1476	17
120	MND1	A_17_P03537612	chr4	154486474	8.8764	0.0046	3.8496	0.0754	16.4
146	PAX6	A_17_P16432982	chr11	31791551	7.8679	0.008	2.4174	0.1292	16.2
183	SPC25	A_17_P01661565	chr2	169455114	8.3022	0.0073	3.281	0.1039	14.2
132	NCF4	A_17_P11494939	chr22	35586740	7.6843	0.0092	2.5052	0.1215	13.2
170	SARS	A_17_P15097840	chr1	109558911	9.218	0.0035	4.7163	0.0439	12.5
168	SARS	A_17_P00447888	chr1	109558716	8.4388	0.0066	3.7068	0.0819	12.4
152	PSAT1	A_17_P16229431	chr9	80102000	7.9078	0.0099	3.0099	0.12	12.1
192	TNS1	A_17_P15382949	chr2	218475254	8.4234	0.0067	3.7446	0.0802	12
29	CDT1	A_17_P10179788	chr16	87393577	7.6955	0.0092	2.8261	0.0963	10.5
133	NCF4	A_17_P11494942	chr22	35587059	9.0274	0.003	4.1766	0.0304	10.1

## Sheet: Differentially expressed
	Gene.Symbol	ProbeSetID	33	33.call	C3	C3.call	Ratio	Ratio.call
17	CD1E	215784_at	380.97	P	6.61	A	57.6354	P
38	FCRL4	224402_s_at	542.87	P	30.54	P	17.7757	P
16	CD1E	208592_s_at	282.01	P	17.9	A	15.7547	P
39	FCRL4	224403_at	571.26	P	40.42	P	14.1331	P
37	FCRL4	224401_s_at	467.31	P	40.65	P	11.4959	P
44	FILIP1L	204135_at	279.64	P	35.66	P	7.8418	P
66	LY86	205859_at	1337.31	P	174.07	P	7.6826	P
67	LYZ	213975_s_at	80.84	P	12.84	A	6.296	P
92	RCBTB2	204759_at	1320.9	P	215.04	P	6.1426	P
22	CFP	206380_s_at	215.86	P	35.92	A	6.0095	P
62	ITGB7	205718_at	878.11	P	164.77	P	5.3293	P
57	ITGAX	210184_at	220.88	P	44.99	A	4.9095	P
15	CCR7	206337_at	102.24	P	21.51	A	4.7531	P
4	AMPD3	207992_s_at	217.62	P	48.03	P	4.5309	P
43	FILIP1L	1554966_a_at	88.89	P	21.83	A	4.0719	P
114	TSPAN32	233467_s_at	211.13	P	57.6	A	3.6655	P
52	IL18BP	222868_s_at	140.37	P	38.48	A	3.6479	P
50	IFIH1	219209_at	213.39	P	59.84	P	3.566	P
74	MYO1G	244654_at	229.39	P	64.6	P	3.5509	P
5	ASB2	227915_at	227.75	P	65.59	A	3.4723	P
36	EPSTI1	227609_at	106.09	P	30.64	P	3.4625	P
34	ENC1	201340_s_at	119.16	P	34.7	P	3.434	P
35	ENC1	201341_at	687.48	P	206.58	P	3.3279	P
113	TSPAN32	220558_x_at	208.74	P	63.58	P	3.2831	P
26	COTL1	224583_at	504.1	P	154.74	P	3.2577	P
25	COTL1	221059_s_at	1704.43	P	551.29	P	3.0917	P
29	DFFB	206752_s_at	106.35	P	34.82	P	3.0543	P
1	ABCA1	203505_at	34.42	P	11.29	P	3.0487	P
106	SPECC1	244461_at	60.95	P	20.85	M	2.9233	P
60	ITGB5	214020_x_at	137.26	P	50.63	M	2.711	P
53	IL18BP	224283_x_at	138.54	P	51.22	A	2.7048	P
47	HIST2H2BE	202708_s_at	66.08	P	24.72	P	2.6731	P
89	RASA1	210621_s_at	359.34	P	134.64	P	2.6689	P
61	ITGB5	214021_x_at	37.4	P	14.1	P	2.6525	P
59	ITGB5	201125_s_at	235.2	P	91.43	P	2.5725	P
79	NFKBIZ	223218_s_at	1007.76	P	395.65	P	2.5471	P
8	AXL	202686_s_at	974.85	P	383.96	P	2.5389	P
87	PTEN	242622_x_at	146.78	P	58.14	P	2.5246	P
83	PHLDB2	1554778_at	5.06	P	2.01	A	2.5174	P
3	ADRB2	206170_at	141.78	P	57.11	P	2.4826	P
88	RASA1	202677_at	1381.98	P	563.52	P	2.4524	P
75	NCF4	205147_x_at	142.8	P	58.6	P	2.4369	P
90	RASGEF1B	1554999_at	71.84	P	29.62	A	2.4254	P
78	NFKBIZ	223217_s_at	290.88	P	120.53	P	2.4133	P
24	CIITA	205101_at	397.85	P	165.33	P	2.4064	P
101	SLC25A45	1563498_s_at	30.65	P	12.75	A	2.4039	P
32	DUSP4	226034_at	61.61	P	25.7	A	2.3973	P
48	HNRPLL	1554453_at	42.21	P	18.23	P	2.3154	P
100	SLC12A6	223596_at	46.61	P	20.49	M	2.2748	P
94	RND3	212724_at	65.72	P	28.97	P	2.2686	P
19	CD300A	217078_s_at	463.96	P	205.8	P	2.2544	P
6	ASB2	233857_s_at	66.47	P	29.68	P	2.2396	P
76	NCF4	207677_s_at	135.26	P	61.37	P	2.204	P
112	TP53I3	210609_s_at	120.33	P	54.76	P	2.1974	P
2	ACP5	204638_at	115.08	P	52.39	P	2.1966	P
102	SLC2A6	220091_at	552.37	P	253.16	P	2.1819	P
49	IER5	218611_at	1351.62	P	621.36	P	2.1753	P
11	BTRC	1563620_at	7.47	P	3.46	A	2.159	P
86	PTEN	233254_x_at	578.88	P	272.38	P	2.1253	P
58	ITGB2	1555349_a_at	319.64	P	150.45	P	2.1246	P
77	NEDD9	1560706_at	192.34	P	91.22	P	2.1085	P
18	CD244	220307_at	75.34	P	36.8	A	2.0473	P
95	RORA	226682_at	116.43	P	56.88	P	2.0469	P
31	DUSP10	221563_at	87.73	P	42.88	P	2.0459	P
46	HIST1H2BK	209806_at	2397.93	P	1198.46	P	2.0008	P
99	SESN2	223195_s_at	150.92	P	303.34	P	0.4975	P
110	TNFRSF19	227812_at	18.43	P	37.11	P	0.4966	P
65	LTK	217184_s_at	72.06	P	145.2	P	0.4963	P
30	DFNA5	203695_s_at	340.78	P	691.65	P	0.4927	P
103	SLC43A3	210692_s_at	172.96	P	352.72	P	0.4904	P
42	FCRLA	235401_s_at	179.91	P	368.73	P	0.4879	P
107	SPTBN1	212071_s_at	528.34	P	1092.75	P	0.4835	P
9	BCL11A	210347_s_at	447.03	P	925.24	P	0.4832	P
98	SCARB2	224983_at	401.3	P	831.75	P	0.4825	P
10	BCL11A	219498_s_at	608.38	P	1266.42	P	0.4804	P
105	SPC25	209891_at	199.87	P	416.44	P	0.4799	P
108	SPTBN1	226765_at	53.27	P	111.12	P	0.4794	P
82	PAX6	235795_at	28.86	P	60.47	P	0.4773	P
14	CCPG1	221156_x_at	4.91	P	10.36	P	0.4739	P
111	TNS1	221748_s_at	68.14	P	144.33	P	0.4721	P
96	RRBP1	201204_s_at	348.43	P	739.54	P	0.4711	P
97	SARS	231894_at	68.81	P	146.1	P	0.471	P
80	OCA2	206498_at	102.87	P	221.62	P	0.4642	P
40	FCRLA	235372_at	1029.66	P	2221.62	P	0.4635	P
91	RCAN1	208370_s_at	339.61	P	736.22	P	0.4613	P
33	E2F2	228361_at	107.74	P	235.57	P	0.4574	P
13	CCND3	201700_at	1654.05	P	3639.65	P	0.4545	P
21	CDT1	228868_x_at	173.91	P	396.65	P	0.4384	P
70	MND1	223700_at	557.23	P	1305.81	P	0.4267	P
20	CDKN1A	202284_s_at	44.07	A	103.31	P	0.4266	P
7	ATF3	202672_s_at	44.23	P	104.23	P	0.4243	P
85	PSAT1	223062_s_at	993.19	P	2352.23	P	0.4222	P
64	LILRA4	210313_at	579.89	P	1390.66	P	0.417	P
63	KCNJ4	208359_s_at	95.01	P	227.94	P	0.4168	P
23	CHAC1	219270_at	49.7	P	128.58	P	0.3865	P
41	FCRLA	235400_at	354.1	P	917.2	P	0.3861	P
109	TCL1B	206413_s_at	861.31	P	2249.31	P	0.3829	P
56	INSM1	231558_at	114.34	A	310.65	P	0.3681	P
84	PSAT1	220892_s_at	412.92	P	1123.61	P	0.3675	P
104	SLC7A1	206566_at	4.49	A	13.01	P	0.3451	P
28	DERL3	229721_x_at	124.4	P	372.6	P	0.3339	P
81	PACSIN1	227053_at	376.88	P	1198.85	P	0.3144	P
55	INSM1	206502_s_at	453.2	P	1477.04	P	0.3068	P
12	C20orf26	240453_at	13.37	A	45.1	P	0.2965	P
93	RGS7	206290_s_at	13.13	P	44.68	P	0.2939	P
73	MYLK	224823_at	160.32	P	666.45	P	0.2406	P
69	MAP1B	226084_at	19.74	P	84.88	P	0.2326	P
72	MYLK	202555_s_at	78.99	P	340.61	P	0.2319	P
68	MAP1B	212233_at	30.47	P	152.72	P	0.1995	P
27	DERL3	228897_at	211.94	P	1119.19	P	0.1894	P
71	MYBPH	206304_at	133.12	P	707.87	P	0.1881	P
51	IGLL1	206660_at	317.72	P	2036.78	P	0.156	P
54	INHBE	210587_at	26.19	P	214.25	P	0.1222	P
45	GZMB	210164_at	88.94	P	813.52	P	0.1093	P
